# Supplementary material for: Venous Thromboembolism in Cancer Patients Undergoing Chemotherapy: A Systematic Review and Meta-Analysis
Source: Diagnostics (Basel). 2022 Nov 25;12(12):2954. doi: 10.3390/diagnostics12122954 (PMC9777086; doi:10.3390/diagnostics12122954)
Supplement: Supplementary file 1 [file diagnostics-12-02954-s001.zip]

Archive with 1 entries (1 files):
- diagnostics-1960491-supplementary (1).pdf
